# Supplementary material for: A Waterborne Epoxy Composite Coating with Smart Corrosion Resistance Based on 2-Phenylbenzimidazole-5-sulfonic Acid/Layered Double Hydroxide Composite
Source: Molecules. 2023 Jul 4;28(13):5199. doi: 10.3390/molecules28135199 (PMC10343620; doi:10.3390/molecules28135199)
Supplement: Supplementary file 1 [file molecules-28-05199-s001.zip]

Archive with 1 entries (1 files):
- molecules-2433665-supplementary.pdf
